# Supplementary material for: A dataset of egg size and shape from more than 6,700 insect species
Source: Sci Data. 2019 Jul 3;6:104. doi: 10.1038/s41597-019-0049-y (PMC6610123; doi:10.1038/s41597-019-0049-y)
Supplement: Supplementary file 1 — Download metadata file [file 41597_2019_49_MOESM1_ESM.zip]

Archive with 3 entries (3 files):
- a_Extavour720a_assay.txt
- s_Extavour720a_study.txt
- i_Investigation.txt
