# Supplementary material for: A dataset of egg size and shape from more than 6,700 insect species
Source: Sci Data. 2019 Jul 3;6:104. doi: 10.1038/s41597-019-0049-y (PMC6610123; doi:10.1038/s41597-019-0049-y)
Supplement: Supplementary file 1 — Download metadata file [file 41597_2019_49_MOESM1_ESM.zip › a_Extavour720a_assay.txt]

Sample Name	Protocol REF	Protocol REF	Assay Name	Raw Data File	Comment[Data Repository]	Comment[Data Record Accession]	Comment[Data Record URI]
published_insect_egg_data	Measuring published images of eggs	Calculating final and transformed values	egg dataset	egg_dataset.tsv	Dryad Digital Repository	doi:10.5061/dryad.pv40d2r	https://doi.org/10.5061/dryad.pv40d2r
published_insect_egg_data	Measuring published images of eggs	Calculating final and transformed values	egg dataset raw values	egg_dataset_raw_values.tsv	Dryad Digital Repository	doi:10.5061/dryad.pv40d2r	https://doi.org/10.5061/dryad.pv40d2r
published_insect_egg_data	Measuring published images of eggs	Calculating final and transformed values	egg dataset sources bibliography	bibliography_egg_dataset.bib; bibliography_egg_dataset.pdf	Dryad Digital Repository	doi:10.5061/dryad.pv40d2r	https://doi.org/10.5061/dryad.pv40d2r
