# Supplementary material for: A dataset of egg size and shape from more than 6,700 insect species
Source: Sci Data. 2019 Jul 3;6:104. doi: 10.1038/s41597-019-0049-y (PMC6610123; doi:10.1038/s41597-019-0049-y)
Supplement: Supplementary file 1 — Download metadata file [file 41597_2019_49_MOESM1_ESM.zip › s_Extavour720a_study.txt]

Source Name	Characteristics[organism]	Term Source REF	Term Accession Number	Characteristics[organism part]	Term Source REF	Term Accession Number	Protocol REF	Sample Name	Factor Value[shape]	Factor Value[size]
published articles	Hexapoda	NCBITaxon	NCBITaxon:6960	egg	BTO	BTO:0000369	Extracting egg descriptions from text sources	published_insect_egg_data	length; breadth; width	volume
