# Supplementary material for: A dataset of egg size and shape from more than 6,700 insect species
Source: Sci Data. 2019 Jul 3;6:104. doi: 10.1038/s41597-019-0049-y (PMC6610123; doi:10.1038/s41597-019-0049-y)
Supplement: Supplementary file 1 — Download metadata file [file 41597_2019_49_MOESM1_ESM.zip › i_Investigation.txt]

# Investigation File generated for Scientific Data with Investigation File Authoring Tool version 0.1.0 on 28/05/2019 - This metadata file is CC0
ONTOLOGY SOURCE REFERENCE
Term Source Name	NCBITaxon	BTO	ERO	OBI	PATO	EFO	NIFDYS
Term Source File	http://data.bioontology.org/ontologies/NCBITAXON	http://data.bioontology.org/ontologies/BTO	http://data.bioontology.org/ontologies/ERO	http://data.bioontology.org/ontologies/OBI	http://data.bioontology.org/ontologies/PATO	http://data.bioontology.org/ontologies/EFO	http://data.bioontology.org/ontologies/NIFDYS
Term Source Version	2016AB	unknown	2013-08-02	2014-08-18	unknown	3.5.1	1.5 (December, 2012)
Term Source Description	National Center for Biotechnology Information (NCBI) Organismal Classification	BRENDA Tissue and Enzyme Source Ontology	Eagle-I Research Resource Ontology	Ontology for Biomedical Investigations	Phenotypic Quality Ontology	Experimental Factor Ontology	Neuroscience Information Framework (NIF) Dysfunction Ontlogy
INVESTIGATION
Investigation Identifier
Investigation Title
Investigation Description
Investigation Submission Date
Investigation Public Release Date
INVESTIGATION PUBLICATIONS
Investigation PubMed ID
Investigation Publication DOI
Investigation Publication Author List
Investigation Publication Title
Investigation Publication Status
Investigation Publication Status Term Accession Number
Investigation Publication Status Term Source REF
INVESTIGATION CONTACTS
Investigation Person Last Name
Investigation Person Mid Initials
Investigation Person First Name
Investigation Person Address
Investigation Person Phone
Investigation Person Fax
Investigation Person Email
Investigation Person Affiliation
Investigation Person Roles
Investigation Person Roles Term Accession Number
Investigation Person Roles Term Source REF
STUDY
Study Identifier	10.1038/s41597-019-0049-y
Study Title	A dataset of egg size and shape from more than 6,700 insect species
Study Submission Date	03/12/2018
Study Public Release Date	03/07/2019
Study Description	https://www.nature.com/articles/s41597-019-0049-y
Study File Name	s_Extavour720a_study.txt
Comment[Subject Keywords]	""
Comment[Manuscript Licence]	CC BY-4.0
Comment[Experimental Metadata Licence]	CC0
Comment[Supplementary Information File Name]
Comment[Supplementary Information File Type]
Comment[Supplementary Information File URL]
Comment[Data Repository]	Dryad Digital Repository
Comment[Data Record Accession]	doi:10.5061/dryad.pv40d2r
Comment[Data Record URI]	https://doi.org/10.5061/dryad.pv40d2r
STUDY DESIGN DESCRIPTORS
Study Design Type	software development objective	morphology-based phylogenetic analysis objective	species comparison design
Study Design Type Term Accession Number	ERO:0100080	ERO:0100276	OBI:0001310
Study Design Type Term Source REF	ERO	ERO	OBI
STUDY PUBLICATIONS
Study PubMed ID	""
Study Publication DOI	doi:10.1038/s41586-019-1302-4
Study Publication Author List	""
Study Publication Title	Insect egg size and shape evolve with ecology, not developmental rate
Study Publication Status	published
Study Publication Status Term Accession Number	
Study Publication Status Term Source REF	
STUDY FACTORS
Study Factor Name	shape	size
Study Factor Type	shape	size
Study Factor Type Term Accession Number	PATO:0000052	PATO:0000117
Study Factor Type Term Source REF	PATO	PATO
STUDY ASSAYS
Study Assay Measurement Type	morphology
Study Assay Measurement Type Term Accession Number	http://purl.org/obo/owl/PATO#PATO_000005
Study Assay Measurement Type Term Source REF	EFO
Study Assay Technology Type	digital curation
Study Assay Technology Type Term Accession Number	OBI:0302914
Study Assay Technology Type Term Source REF	OBI
Study Assay Technology Platform	""
Study Assay File Name	a_Extavour720a_assay.txt
STUDY PROTOCOLS
Study Protocol Name	Extracting egg descriptions from text sources	Measuring published images of eggs	Calculating final and transformed values
Study Protocol Type	data item extraction from journal article	data item extraction from journal article	data transformation
Study Protocol Type Term Accession Number	IAO:0000443	IAO:0000443	OBI:0200000
Study Protocol Type Term Source REF	NIFDYS	NIFDYS	OBI
Study Protocol Description			
Study Protocol URI	""	""	""
Study Protocol Version			
Study Protocol Parameters Name	""	""	""
Study Protocol Parameters Name Term Accession Number	""	""	""
Study Protocol Parameters Name Term Source REF	""	""	""
Study Protocol Components Name	""	""	""
Study Protocol Components Type	""	""	""
Study Protocol Components Type Term Accession Number	""	""	""
Study Protocol Components Type Term Source REF	""	""	""
STUDY CONTACTS
Study Person Last Name	Church	Donoughe	de Medeiros	Extavour
Study Person First Name	Samuel H.	Seth	Bruno A. S.	Cassandra G.
Study Person Mid Initials
Study Person Email	church@g.harvard.edu	""	""	extavour@oeb.harvard.edu
Study Person Phone
Study Person Fax
Study Person Address
Study Person Affiliation	Department of Organismic and Evolutionary Biology, Harvard University, Cambridge, MA, 02138, United States	Department of Organismic and Evolutionary Biology, Harvard University, Cambridge, MA, 02138, United States	Department of Organismic and Evolutionary Biology, Harvard University, Cambridge, MA, 02138, United States	Department of Organismic and Evolutionary Biology, Harvard University, Cambridge, MA, 02138, United States
Study Person Roles
Study Person Roles Term Accession Number
Study Person Roles Term Source REF
Comment[Study Person ORCID]	""	""	0000-0003-1663-668X	0000-0003-2922-5855
Comment[Funder]
Comment[FundRef ID]
Comment[Funder Term Source REF]
Comment[Grant Identifier]
